# Supplementary material for: Nine new species of the spider genus Pireneitega Kishida, 1955 (Agelenidae, Coelotinae) from Xinjiang, China
Source: Zookeys. 2016 Jun 29;(601):49–74. doi: 10.3897/zookeys.601.7893 (PMC4978079; doi:10.3897/zookeys.601.7893)
Supplement: XML Treatment for Pireneitega [file zookeys.601.7893-treatment1.xml]

<!DOCTYPE tp:taxon-treatment
  PUBLIC "-//TaxonX//DTD Taxonomic Treatment Publishing DTD v0 20100105//EN" "tax-treatment-NSO.dtd">
<tp:taxon-treatment xmlns:tp="http://www.plazi.org/taxpub"><tp:treatment-meta><kwd-group><label>Taxon classification</label><kwd><named-content content-type="kingdom">Animalia</named-content></kwd><kwd><named-content content-type="order">Araneae</named-content></kwd><kwd><named-content content-type="family">Agelenidae</named-content></kwd></kwd-group><mixed-citation publication-type="journal"><person-group><name><surname>Zhang</surname><given-names>Xiaoqing</given-names></name><name><surname>Zhao</surname><given-names>Zhe</given-names></name><name><surname>Zheng</surname><given-names>Guo</given-names></name><name><surname>Li</surname><given-names>Shuqiang</given-names></name></person-group><article-title>Nine new species of the spider genus <italic><tp:taxon-name><tp:taxon-name-part taxon-name-part-type="genus">Pireneitega</tp:taxon-name-part></tp:taxon-name></italic> Kishida, 1955 (<tp:taxon-name><tp:taxon-name-part taxon-name-part-type="family">Agelenidae</tp:taxon-name-part></tp:taxon-name>, <tp:taxon-name><tp:taxon-name-part taxon-name-part-type="subfamily">Coelotinae</tp:taxon-name-part></tp:taxon-name>) from Xinjiang, China</article-title><source>Zookeys</source><day>29</day><month>6</month><year>2016</year><volume>2016</volume><issue>601</issue><fpage>49</fpage><lpage>74</lpage><pub-id pub-id-type="doi">10.3897/zookeys.601.7893</pub-id></mixed-citation></tp:treatment-meta><tp:nomenclature><label>Genus</label><tp:taxon-name>
              <tp:taxon-name-part taxon-name-part-type="genus">Pireneitega</tp:taxon-name-part>
            </tp:taxon-name><tp:taxon-authority>Kishida, 1955</tp:taxon-authority><tp:nomenclature-citation-list><tp:nomenclature-citation><tp:taxon-name>
                  <tp:taxon-name-part taxon-name-part-type="genus">Pireneitega</tp:taxon-name-part>
                </tp:taxon-name><comment>Kishida, 1955: 21. Type species <tp:taxon-name><tp:taxon-name-part taxon-name-part-type="genus">Amaurobius</tp:taxon-name-part> <tp:taxon-name-part taxon-name-part-type="species">roscidus</tp:taxon-name-part></tp:taxon-name> C.L. Koch, 1843 (=<tp:taxon-name><tp:taxon-name-part taxon-name-part-type="genus">Pireneitega</tp:taxon-name-part> <tp:taxon-name-part taxon-name-part-type="species">segestriformis</tp:taxon-name-part></tp:taxon-name> Dufour, 1820) from Germany; <xref ref-type="bibr" rid="B11">Wang and Jäger 2007</xref>: 46 (synonymized 2 genera).</comment></tp:nomenclature-citation><tp:nomenclature-citation><tp:taxon-name>
                  <tp:taxon-name-part taxon-name-part-type="genus">Paracoelotes</tp:taxon-name-part>
                </tp:taxon-name><comment>Brignoli, 1982: 348. Type species <tp:taxon-name><tp:taxon-name-part taxon-name-part-type="genus">Coelotes</tp:taxon-name-part> <tp:taxon-name-part taxon-name-part-type="species">armeniacus</tp:taxon-name-part></tp:taxon-name> Brignoli, 1978 from Turkey; <xref ref-type="bibr" rid="B10">Wang 2002</xref>: 112.</comment></tp:nomenclature-citation></tp:nomenclature-citation-list></tp:nomenclature><tp:treatment-sec sec-type="diagnosis"><title>Diagnosis.</title><p>The chelicerae of all <italic><tp:taxon-name><tp:taxon-name-part taxon-name-part-type="genus">Pireneitega</tp:taxon-name-part></tp:taxon-name></italic> have 3 promarginal and 3 retromarginal teeth; other coelotines usually have 2 or 4 retromarginal teeth. The females of this genus can be separated from other coelotines by the widely separated long epigynal teeth, the large epigynal atrium with weakly sclerotized septum, and broad copulatory ducts (Fig. <xref ref-type="fig" rid="F6">6A–B</xref>); other coelotines usually have a small epigynal atrium, the short epigynal teeth and narrow copulatory ducts. The males of this genus can be distinguished from other coelotines by with an elongated and flattened conductor which is usually twisted into a circle horizontally or vertically and a large median apophysis (Fig. <xref ref-type="fig" rid="F1">1A–C</xref>); other coelotines usually have a broad or short conductor and a reduced or indistinct median apophysis.</p><fig id="F1" position="float" orientation="portrait"><label>Figure 1.</label><caption><p>Left palp of <italic><tp:taxon-name><tp:taxon-name-part taxon-name-part-type="genus">Pireneitega</tp:taxon-name-part> <tp:taxon-name-part taxon-name-part-type="species">burqinensis</tp:taxon-name-part></tp:taxon-name></italic> sp. n., male holotype. <bold>A</bold> Prolateral view <bold>B</bold> Ventral view <bold>C</bold> Retrolateral view. Scale bar: equal for <bold>A, B, C</bold>.</p></caption><graphic xmlns:xlink="http://www.w3.org/1999/xlink" xlink:href="zookeys-601-049-g001.jpg" position="float" orientation="portrait" xlink:type="simple" id="oo_93998.jpg"/></fig></tp:treatment-sec><tp:treatment-sec sec-type="description"><title>Description.</title><p>Described in <xref ref-type="bibr" rid="B10">Wang (2002</xref>, sub <italic><tp:taxon-name><tp:taxon-name-part taxon-name-part-type="genus">Paracoelotes</tp:taxon-name-part></tp:taxon-name></italic>).</p></tp:treatment-sec><tp:treatment-sec sec-type="Composition"><title>Composition.</title><p>Twenty-one <italic><tp:taxon-name><tp:taxon-name-part taxon-name-part-type="genus">Pireneitega</tp:taxon-name-part></tp:taxon-name></italic> species are known from Germany, Italy, Spain, France, Turkey, Georgia, Azerbaijan, Uzbekistan, Tajikistan, Russia, South Korea, Japan and China (<xref ref-type="bibr" rid="B12">World Spider Catalog 2016</xref>). Eleven <italic><tp:taxon-name><tp:taxon-name-part taxon-name-part-type="genus">Pireneitega</tp:taxon-name-part></tp:taxon-name></italic> species were known from China before the current study, including <italic><tp:taxon-name><tp:taxon-name-part taxon-name-part-type="genus">Pireneitega</tp:taxon-name-part> <tp:taxon-name-part taxon-name-part-type="species">involuta</tp:taxon-name-part></tp:taxon-name></italic> (<xref ref-type="bibr" rid="B9">Wang et al., 1990</xref>) (♂♀), <italic><tp:taxon-name><tp:taxon-name-part taxon-name-part-type="genus">Pireneitega</tp:taxon-name-part> <tp:taxon-name-part taxon-name-part-type="species">liansui</tp:taxon-name-part></tp:taxon-name></italic> (Bao &amp; Yin, 2004) (♀), <italic><tp:taxon-name><tp:taxon-name-part taxon-name-part-type="genus">Pireneitega</tp:taxon-name-part> <tp:taxon-name-part taxon-name-part-type="species">luctuosa</tp:taxon-name-part></tp:taxon-name></italic> (L. Koch, 1878) (♂♀), <italic><tp:taxon-name><tp:taxon-name-part taxon-name-part-type="genus">Pireneitega</tp:taxon-name-part> <tp:taxon-name-part taxon-name-part-type="species">luniformis</tp:taxon-name-part></tp:taxon-name></italic> (Zhu &amp; Wang, 1994) (♂♀), <italic><tp:taxon-name><tp:taxon-name-part taxon-name-part-type="genus">Pireneitega</tp:taxon-name-part> <tp:taxon-name-part taxon-name-part-type="species">neglecta</tp:taxon-name-part></tp:taxon-name></italic> (Hu, 2001) (♀), <italic><tp:taxon-name><tp:taxon-name-part taxon-name-part-type="genus">Pireneitega</tp:taxon-name-part> <tp:taxon-name-part taxon-name-part-type="species">spinivulva</tp:taxon-name-part></tp:taxon-name></italic> (Simon, 1880) (♂♀), <italic><tp:taxon-name><tp:taxon-name-part taxon-name-part-type="genus">Pireneitega</tp:taxon-name-part> <tp:taxon-name-part taxon-name-part-type="species">taishanensis</tp:taxon-name-part></tp:taxon-name></italic> (<xref ref-type="bibr" rid="B9">Wang et al., 1990</xref>) (♂♀), <italic><tp:taxon-name><tp:taxon-name-part taxon-name-part-type="genus">Pireneitega</tp:taxon-name-part> <tp:taxon-name-part taxon-name-part-type="species">taiwanensis</tp:taxon-name-part></tp:taxon-name></italic> Wang &amp; Ono, 1998 (♂♀), <italic><tp:taxon-name><tp:taxon-name-part taxon-name-part-type="genus">Pireneitega</tp:taxon-name-part> <tp:taxon-name-part taxon-name-part-type="species">tianchiensis</tp:taxon-name-part></tp:taxon-name></italic> (♂♀), <italic><tp:taxon-name><tp:taxon-name-part taxon-name-part-type="genus">Pireneitega</tp:taxon-name-part> <tp:taxon-name-part taxon-name-part-type="species">triglochinata</tp:taxon-name-part></tp:taxon-name></italic> (Zhu &amp; Wang, 1991) (♂♀), and <italic><tp:taxon-name><tp:taxon-name-part taxon-name-part-type="genus">Pireneitega</tp:taxon-name-part> <tp:taxon-name-part taxon-name-part-type="species">xinping</tp:taxon-name-part></tp:taxon-name></italic> Zhang, Zhu &amp; Song, 2002 (♂♀).</p></tp:treatment-sec><tp:treatment-sec><!--Section generated to contain objects referenced in tp:taxon-treatment.--><fig id="F6" position="float" orientation="portrait"><label>Figure 6.</label><caption><p>
          <italic><tp:taxon-name><tp:taxon-name-part taxon-name-part-type="genus">Pireneitega</tp:taxon-name-part> <tp:taxon-name-part taxon-name-part-type="species">gongliuensis</tp:taxon-name-part></tp:taxon-name></italic> sp. n., female paratype and male holotype. <bold>A</bold> Epigyne, ventral view <bold>B</bold> Vulva, dorsal view <bold>C</bold> Male habitus, dorsal view <bold>D</bold> Female habitus, dorsal view <bold>E</bold> Female habitus, ventral view. Scale bars: equal for <bold>D, E</bold>.</p></caption><graphic xmlns:xlink="http://www.w3.org/1999/xlink" xlink:href="zookeys-601-049-g006.jpg" position="float" orientation="portrait" xlink:type="simple" id="oo_94003.jpg"/></fig></tp:treatment-sec><ref-list><ref id="B11"><mixed-citation xmlns:xlink="http://www.w3.org/1999/xlink" xlink:type="simple">
          <person-group><name name-style="western"><surname>Wang</surname><given-names>XP</given-names></name><name name-style="western"><surname>Jäger</surname><given-names>P</given-names></name></person-group> (<year>2007</year>) <article-title>A revision of some spiders of the subfamily <tp:taxon-name><tp:taxon-name-part taxon-name-part-type="subfamily">Coelotinae</tp:taxon-name-part></tp:taxon-name> F. O. Pickard-Cambridge 1898 from China: transfers, synonymies, and new species (<tp:taxon-name><tp:taxon-name-part taxon-name-part-type="class">Arachnida</tp:taxon-name-part></tp:taxon-name>, <tp:taxon-name><tp:taxon-name-part taxon-name-part-type="order">Araneae</tp:taxon-name-part></tp:taxon-name>, <tp:taxon-name><tp:taxon-name-part taxon-name-part-type="family">Amaurobiidae</tp:taxon-name-part></tp:taxon-name>).</article-title> <source>Senckenbergiana Biologica</source> <volume>87</volume>: <fpage>23</fpage>–<lpage>49</lpage>.</mixed-citation></ref><ref id="B10"><mixed-citation xmlns:xlink="http://www.w3.org/1999/xlink" xlink:type="simple">
          <person-group><name name-style="western"><surname>Wang</surname><given-names>XP</given-names></name></person-group> (<year>2002</year>) <article-title>A generic-level revision of the spider subfamily <tp:taxon-name><tp:taxon-name-part taxon-name-part-type="subfamily">Coelotinae</tp:taxon-name-part></tp:taxon-name> (<tp:taxon-name><tp:taxon-name-part taxon-name-part-type="order">Araneae</tp:taxon-name-part></tp:taxon-name>, <tp:taxon-name><tp:taxon-name-part taxon-name-part-type="family">Amaurobiidae</tp:taxon-name-part></tp:taxon-name>).</article-title> <source>Bulletin of the American Museum of Natural History</source> <volume>269</volume>: <fpage>1</fpage>–<lpage>150</lpage>. doi: <ext-link xlink:type="simple" ext-link-type="doi" xlink:href="10.1206/0003-0090(2002)269&lt;0001:AGLROT&gt;2.0.CO;2">10.1206/0003-0090(2002)269&lt;0001:AGLROT&gt;2.0.CO;2</ext-link></mixed-citation></ref><ref id="B12"><mixed-citation xmlns:xlink="http://www.w3.org/1999/xlink" xlink:type="simple">
          <institution xlink:type="simple">World Spider Catalog</institution> (<year>2016</year>) <source>World Spider Catalog</source>. <publisher-name>Natural History Museum Bern</publisher-name>. <ext-link xlink:type="simple" ext-link-type="uri" xlink:href="http://wsc.nmbe.ch">http://wsc.nmbe.ch</ext-link> [<comment>version 17</comment>, <date-in-citation content-type="access-date">accessed on March 24, 2016</date-in-citation>]</mixed-citation></ref><ref id="B9"><mixed-citation xmlns:xlink="http://www.w3.org/1999/xlink" xlink:type="simple">
          <person-group><name name-style="western"><surname>Wang</surname><given-names>JF</given-names></name><name name-style="western"><surname>Yin</surname><given-names>CM</given-names></name><name name-style="western"><surname>Peng</surname><given-names>XJ</given-names></name><name name-style="western"><surname>Xie</surname><given-names>LP</given-names></name></person-group> (<year>1990</year>) <article-title>New species of the spiders of the genus <italic><tp:taxon-name><tp:taxon-name-part taxon-name-part-type="genus">Coelotes</tp:taxon-name-part></tp:taxon-name></italic> from China (<tp:taxon-name><tp:taxon-name-part taxon-name-part-type="order">Araneae</tp:taxon-name-part></tp:taxon-name>: <tp:taxon-name><tp:taxon-name-part taxon-name-part-type="family">Agelenidae</tp:taxon-name-part></tp:taxon-name>).</article-title> In: <source>Spiders in China: One Hundred New and Newly Recorded Species of the Families <tp:taxon-name><tp:taxon-name-part taxon-name-part-type="family">Araneidae</tp:taxon-name-part></tp:taxon-name> and <tp:taxon-name><tp:taxon-name-part taxon-name-part-type="family">Agelenidae</tp:taxon-name-part></tp:taxon-name></source>. <publisher-name>Hunan Normal University Press</publisher-name>, <fpage>172</fpage>–<lpage>253</lpage>.</mixed-citation></ref></ref-list></tp:taxon-treatment>
