# Supplementary material for: Nine new species of the spider genus Pireneitega Kishida, 1955 (Agelenidae, Coelotinae) from Xinjiang, China
Source: Zookeys. 2016 Jun 29;(601):49–74. doi: 10.3897/zookeys.601.7893 (PMC4978079; doi:10.3897/zookeys.601.7893)
Supplement: XML Treatment for Pireneitega burqinensis [file zookeys.601.7893-treatment2.xml]

<!DOCTYPE tp:taxon-treatment
  PUBLIC "-//TaxonX//DTD Taxonomic Treatment Publishing DTD v0 20100105//EN" "tax-treatment-NSO.dtd">
<tp:taxon-treatment xmlns:tp="http://www.plazi.org/taxpub"><tp:treatment-meta><kwd-group><label>Taxon classification</label><kwd><named-content content-type="kingdom">Animalia</named-content></kwd><kwd><named-content content-type="order">Araneae</named-content></kwd><kwd><named-content content-type="family">Agelenidae</named-content></kwd></kwd-group><mixed-citation publication-type="journal"><person-group><name><surname>Zhang</surname><given-names>Xiaoqing</given-names></name><name><surname>Zhao</surname><given-names>Zhe</given-names></name><name><surname>Zheng</surname><given-names>Guo</given-names></name><name><surname>Li</surname><given-names>Shuqiang</given-names></name></person-group><article-title>Nine new species of the spider genus <italic><tp:taxon-name><tp:taxon-name-part taxon-name-part-type="genus">Pireneitega</tp:taxon-name-part></tp:taxon-name></italic> Kishida, 1955 (<tp:taxon-name><tp:taxon-name-part taxon-name-part-type="family">Agelenidae</tp:taxon-name-part></tp:taxon-name>, <tp:taxon-name><tp:taxon-name-part taxon-name-part-type="subfamily">Coelotinae</tp:taxon-name-part></tp:taxon-name>) from Xinjiang, China</article-title><source>Zookeys</source><day>29</day><month>6</month><year>2016</year><volume>2016</volume><issue>601</issue><fpage>49</fpage><lpage>74</lpage><pub-id pub-id-type="doi">10.3897/zookeys.601.7893</pub-id></mixed-citation></tp:treatment-meta><tp:nomenclature><tp:taxon-name>
              <tp:taxon-name-part taxon-name-part-type="genus">Pireneitega</tp:taxon-name-part>
              <tp:taxon-name-part taxon-name-part-type="species">burqinensis</tp:taxon-name-part>
              <object-id xmlns:xlink="http://www.w3.org/1999/xlink" content-type="zoobank" xlink:type="simple">http://zoobank.org/403E6B13-C543-4EE1-9387-6CB2F9F9005A</object-id>
            </tp:taxon-name><tp:taxon-authority>Zhao &amp; Li</tp:taxon-authority><tp:taxon-status xmlns:xlink="http://www.w3.org/1999/xlink" xlink:type="simple">sp. n.</tp:taxon-status><xref ref-type="fig" rid="F1">Figs 1</xref><xref ref-type="fig" rid="F2">, 2</xref><xref ref-type="fig" rid="F17">, 17</xref></tp:nomenclature><tp:treatment-sec sec-type="type material"><title>Type material.</title><p>
              <bold>Holotype</bold> ♂: China: Xinjiang, Ili Kazakh Autonomous Prefecture, Altay Prefecture: Burqin County, on the way from Jiadenyu to Hemu Village, birch forest, <named-content xmlns:xlink="http://www.w3.org/1999/xlink" content-type="dwc:verbatimCoordinates" xlink:type="simple"><named-content content-type="geo-json" specific-use="{&#34;type&#34;:&#34;Point&#34;,&#34;coordinates&#34;:[87.186944,48.518889]}" xlink:type="simple">N48°31'08", E87°11'13"</named-content></named-content>, 1469 m, 23.VII.2013, Z. Yao and Z. Zhao. <bold>Paratype</bold>: 1♀, same data as holotype.</p></tp:treatment-sec><tp:treatment-sec sec-type="material"><title>Other material studied.</title><p>
              <italic><tp:taxon-name><tp:taxon-name-part taxon-name-part-type="genus">Pireneitega</tp:taxon-name-part> <tp:taxon-name-part taxon-name-part-type="species">tianchiensis</tp:taxon-name-part></tp:taxon-name></italic>: 1♀1♂ (Figs <xref ref-type="fig" rid="F12">12</xref>–<xref ref-type="fig" rid="F13">13</xref>): China: Xinjiang, Changji Hui Autonomous Prefecture: Fukang City, Crater Lake Scenic Spot (in Chinese: Tianchi), <named-content xmlns:xlink="http://www.w3.org/1999/xlink" content-type="dwc:verbatimCoordinates" xlink:type="simple"><named-content content-type="geo-json" specific-use="{&#34;type&#34;:&#34;Point&#34;,&#34;coordinates&#34;:[88.124722,43.901389]}" xlink:type="simple">N43°54'05", E88°07'29"</named-content></named-content>, 1878 m, 16.VII.2013, Z. Yao and Z. Zhao.</p></tp:treatment-sec><tp:treatment-sec sec-type="etymology"><title>Etymology.</title><p>The specific name refers to the type locality; adjective.</p></tp:treatment-sec><tp:treatment-sec sec-type="diagnosis"><title>Diagnosis.</title><p>The male can be distinguished from all other <italic><tp:taxon-name><tp:taxon-name-part taxon-name-part-type="genus">Pireneitega</tp:taxon-name-part></tp:taxon-name></italic> species, except <italic><tp:taxon-name><tp:taxon-name-part taxon-name-part-type="genus">Pireneitega</tp:taxon-name-part> <tp:taxon-name-part taxon-name-part-type="species">tianchiensis</tp:taxon-name-part></tp:taxon-name></italic>, by having narrow tibia and tarsus. From <italic><tp:taxon-name><tp:taxon-name-part taxon-name-part-type="genus">Pireneitega</tp:taxon-name-part> <tp:taxon-name-part taxon-name-part-type="species">tianchiensis</tp:taxon-name-part></tp:taxon-name></italic>, it can be distinguished by the nearly trapezoidal embolic base (while <italic><tp:taxon-name><tp:taxon-name-part taxon-name-part-type="genus">Pireneitega</tp:taxon-name-part> <tp:taxon-name-part taxon-name-part-type="species">tianchiensis</tp:taxon-name-part></tp:taxon-name></italic> has the nearly fingernail-shaped embolic base) (cf. Figs <xref ref-type="fig" rid="F1">1</xref> and <xref ref-type="fig" rid="F12">12</xref>; <xref ref-type="bibr" rid="B9">Wang et al. 1990</xref>: figs 81–83). The female can be distinguished from all other <italic><tp:taxon-name><tp:taxon-name-part taxon-name-part-type="genus">Pireneitega</tp:taxon-name-part></tp:taxon-name></italic> species, except <italic><tp:taxon-name><tp:taxon-name-part taxon-name-part-type="genus">Pireneitega</tp:taxon-name-part> <tp:taxon-name-part taxon-name-part-type="species">tianchiensis</tp:taxon-name-part></tp:taxon-name></italic>, by having the weakly sclerotized tip of septum and the closely spaced copulatory opening. From <italic><tp:taxon-name><tp:taxon-name-part taxon-name-part-type="genus">Pireneitega</tp:taxon-name-part> <tp:taxon-name-part taxon-name-part-type="species">tianchiensis</tp:taxon-name-part></tp:taxon-name></italic>, it can be distinguished by the sharply narrowed epigynal teeth (while in <italic><tp:taxon-name><tp:taxon-name-part taxon-name-part-type="genus">Pireneitega</tp:taxon-name-part> <tp:taxon-name-part taxon-name-part-type="species">tianchiensis</tp:taxon-name-part></tp:taxon-name></italic> the epigynal teeth are broad and nearly horn-shaped) (cf. Figs <xref ref-type="fig" rid="F2">2A–B</xref> and <xref ref-type="fig" rid="F13">13A–B</xref>; <xref ref-type="bibr" rid="B9">Wang et al. 1990</xref>: figs 84–85).</p><fig id="F2" position="float" orientation="portrait"><label>Figure 2.</label><caption><p>
          <italic><tp:taxon-name><tp:taxon-name-part taxon-name-part-type="genus">Pireneitega</tp:taxon-name-part> <tp:taxon-name-part taxon-name-part-type="species">burqinensis</tp:taxon-name-part></tp:taxon-name></italic> sp. n., female paratype and male holotype. <bold>A</bold> Epigyne, ventral view <bold>B</bold> Vulva, dorsal view <bold>C</bold> Male habitus, dorsal view <bold>D</bold> Female habitus, dorsal view <bold>E</bold> Female habitus, ventral view. Scale bars: equal for <bold>D, E</bold>.</p></caption><graphic xmlns:xlink="http://www.w3.org/1999/xlink" xlink:href="zookeys-601-049-g002.jpg" position="float" orientation="portrait" xlink:type="simple" id="oo_93999.jpg"/></fig><!--PageBreak--><!--PageBreak--></tp:treatment-sec><tp:treatment-sec sec-type="description"><title>Description.</title><p>
              <bold>Male (holotype)</bold>: Total length 12.25. Carapace 5.25 long, 4.25 wide. Abdomen 7.00 long, 4.00 wide. Eye sizes and interdistances: <abbrev xmlns:xlink="http://www.w3.org/1999/xlink" xlink:title="anterior median eye" xlink:type="simple">AME</abbrev> 0.27, <abbrev xmlns:xlink="http://www.w3.org/1999/xlink" xlink:title="anterior lateral eye" xlink:type="simple">ALE</abbrev> 0.28, <abbrev xmlns:xlink="http://www.w3.org/1999/xlink" xlink:title="posterior median eye" xlink:type="simple">PME</abbrev> 0.23, <abbrev xmlns:xlink="http://www.w3.org/1999/xlink" xlink:title="posterior lateral eye" xlink:type="simple">PLE</abbrev> 0.23; <abbrev xmlns:xlink="http://www.w3.org/1999/xlink" xlink:title="distance between AME and AME" xlink:type="simple">AME-AME</abbrev> 0.10, <abbrev xmlns:xlink="http://www.w3.org/1999/xlink" xlink:title="distance between AME and ALE" xlink:type="simple">AME-ALE</abbrev> 0.06, <abbrev xmlns:xlink="http://www.w3.org/1999/xlink" xlink:title="distance between PME and PME" xlink:type="simple">PME-PME</abbrev> 0.17, <abbrev xmlns:xlink="http://www.w3.org/1999/xlink" xlink:title="distance between PME and PLE" xlink:type="simple">PME-PLE</abbrev> 0.23. Leg measurements: I: 18.40 (5.50, 6.25, 4.50, 2.15); II: 17.25 (5.00, 6.00, 4.25, 2.00); III: 16.15 (4.75, 5.15, 4.25, 2.00); IV: 20.15 (5.75, 6.50, 5.75, 2.15). Carapace greenish, the radial grooves indistinct, with black lateral margins. Abdomen blackish, with yellow spots. Palp: patellar apophysis absent; tibia short, about 1/2 length of cymbium; <abbrev xmlns:xlink="http://www.w3.org/1999/xlink" xlink:title="retroventral tibial apophysis" xlink:type="simple">RTA</abbrev> short, about 1/3 of tibial length, without pointed tip, extended beyond the tibia; cymbial furrow short, about 1/3 length of cymbium; conductor long, nearly hook-shaped, with one loop; median apophysis broad and nearly triangular; embolus with broad and nearly trapezoidal base, beginning at 6:30 o’clock position (Fig. <xref ref-type="fig" rid="F1">1A–C</xref>).</p><p>
              <bold>Female</bold> (paratype): Total length 9.50. Carapace 4.50 long, 3.60 wide. Abdomen 5.00 long, 3.00 wide. Eye sizes and interdistances: <abbrev xmlns:xlink="http://www.w3.org/1999/xlink" xlink:title="anterior median eye" xlink:type="simple">AME</abbrev> 0.20, <abbrev xmlns:xlink="http://www.w3.org/1999/xlink" xlink:title="anterior lateral eye" xlink:type="simple">ALE</abbrev> 0.25, <abbrev xmlns:xlink="http://www.w3.org/1999/xlink" xlink:title="posterior median eye" xlink:type="simple">PME</abbrev> 0.18, <abbrev xmlns:xlink="http://www.w3.org/1999/xlink" xlink:title="posterior lateral eye" xlink:type="simple">PLE</abbrev> 0.18; <abbrev xmlns:xlink="http://www.w3.org/1999/xlink" xlink:title="distance between AME and AME" xlink:type="simple">AME-AME</abbrev> 0.10, <abbrev xmlns:xlink="http://www.w3.org/1999/xlink" xlink:title="distance between AME and ALE" xlink:type="simple">AME-ALE</abbrev> 0.05, <abbrev xmlns:xlink="http://www.w3.org/1999/xlink" xlink:title="distance between PME and PME" xlink:type="simple">PME-PME</abbrev> 0.15, <abbrev xmlns:xlink="http://www.w3.org/1999/xlink" xlink:title="distance between PME and PLE" xlink:type="simple">PME-PLE</abbrev> 0.23. Leg measurements: I: 17.90 (5.00, 6.00, 4.75, 2.15); II: 17.00 (5.00, 5.50, 4.50, 2.00); III: 16.00 (4.75, 5.00, 4.50, 1.75); IV: 19.75 (5.50, 6.00, 6.00, 2.25). Carapace reddish, with brown lateral margins. Abdomen blackish, with yellow sigilla. Epigyne: epigynal teeth light-colored and hyaline, about 0.5 times as long as epigynal atrium, located in anterior part of epigynal atrium; septum about 0.6 times as long as wide, nearly triangular; atrium about 1.2 times as long as wide, with weakly sclerotized posterior margin and nearly triangular, about two times as long as septum, subequal to the width of septum; receptacles about two times as long as wide, located in the posterior part of epigyne; copulatory opening indistinct; hoods indistinct (Fig. <xref ref-type="fig" rid="F2">2A–B</xref>).</p></tp:treatment-sec><tp:treatment-sec sec-type="distribution"><title>Distribution.</title><p>Known only from the type locality (Fig. <xref ref-type="fig" rid="F17">17</xref>).</p></tp:treatment-sec><tp:treatment-sec><!--Section generated to contain objects referenced in tp:taxon-treatment.--><fig id="F1" position="float" orientation="portrait"><label>Figure 1.</label><caption><p>Left palp of <italic><tp:taxon-name><tp:taxon-name-part taxon-name-part-type="genus">Pireneitega</tp:taxon-name-part> <tp:taxon-name-part taxon-name-part-type="species">burqinensis</tp:taxon-name-part></tp:taxon-name></italic> sp. n., male holotype. <bold>A</bold> Prolateral view <bold>B</bold> Ventral view <bold>C</bold> Retrolateral view. Scale bar: equal for <bold>A, B, C</bold>.</p></caption><graphic xmlns:xlink="http://www.w3.org/1999/xlink" xlink:href="zookeys-601-049-g001.jpg" position="float" orientation="portrait" xlink:type="simple" id="oo_93998.jpg"/></fig><fig id="F17" position="float" orientation="portrait"><label>Figure 17.</label><caption><p>Localities of new <italic><tp:taxon-name><tp:taxon-name-part taxon-name-part-type="genus">Pireneitega</tp:taxon-name-part></tp:taxon-name></italic> species from Xinjiang, China. <bold>1</bold> <italic><tp:taxon-name><tp:taxon-name-part taxon-name-part-type="genus">Pireneitega</tp:taxon-name-part> <tp:taxon-name-part taxon-name-part-type="species">burqinensis</tp:taxon-name-part></tp:taxon-name></italic> sp. n. <bold>2</bold> <italic><tp:taxon-name><tp:taxon-name-part taxon-name-part-type="genus">Pireneitega</tp:taxon-name-part> <tp:taxon-name-part taxon-name-part-type="species">fuyunensis</tp:taxon-name-part></tp:taxon-name></italic> sp. n. <bold>3</bold> <italic><tp:taxon-name><tp:taxon-name-part taxon-name-part-type="genus">Pireneitega</tp:taxon-name-part> <tp:taxon-name-part taxon-name-part-type="species">gongliuensis</tp:taxon-name-part></tp:taxon-name></italic> sp. n. <bold>4</bold> <italic><tp:taxon-name><tp:taxon-name-part taxon-name-part-type="genus">Pireneitega</tp:taxon-name-part> <tp:taxon-name-part taxon-name-part-type="species">huochengensis</tp:taxon-name-part></tp:taxon-name></italic> sp. n. <bold>5</bold> <italic><tp:taxon-name><tp:taxon-name-part taxon-name-part-type="genus">Pireneitega</tp:taxon-name-part> <tp:taxon-name-part taxon-name-part-type="species">lini</tp:taxon-name-part></tp:taxon-name></italic> sp. n. <bold>6</bold> <italic><tp:taxon-name><tp:taxon-name-part taxon-name-part-type="genus">Pireneitega</tp:taxon-name-part> <tp:taxon-name-part taxon-name-part-type="species">liui</tp:taxon-name-part></tp:taxon-name></italic> sp. n. <bold>7</bold> <italic><tp:taxon-name><tp:taxon-name-part taxon-name-part-type="genus">Pireneitega</tp:taxon-name-part> <tp:taxon-name-part taxon-name-part-type="species">wensuensis</tp:taxon-name-part></tp:taxon-name></italic> sp. n. <bold>8</bold> <italic><tp:taxon-name><tp:taxon-name-part taxon-name-part-type="genus">Pireneitega</tp:taxon-name-part> <tp:taxon-name-part taxon-name-part-type="species">wui</tp:taxon-name-part></tp:taxon-name></italic> sp. n. <bold>9</bold> <italic><tp:taxon-name><tp:taxon-name-part taxon-name-part-type="genus">Pireneitega</tp:taxon-name-part> <tp:taxon-name-part taxon-name-part-type="species">yaoi</tp:taxon-name-part></tp:taxon-name></italic> sp. n.</p></caption><graphic xmlns:xlink="http://www.w3.org/1999/xlink" xlink:href="zookeys-601-049-g017.jpg" position="float" orientation="portrait" xlink:type="simple" id="oo_94014.jpg"/></fig><fig id="F12" position="float" orientation="portrait"><label>Figure 12.</label><caption><p>Left palp of <italic><tp:taxon-name><tp:taxon-name-part taxon-name-part-type="genus">Pireneitega</tp:taxon-name-part> <tp:taxon-name-part taxon-name-part-type="species">tianchiensis</tp:taxon-name-part></tp:taxon-name></italic>, male from Crater Lake. <bold>A</bold> Prolateral view <bold>B</bold> Ventral view <bold>C</bold> Retrolateral view. Scale bar: equal for <bold>A, B, C</bold>.</p></caption><graphic xmlns:xlink="http://www.w3.org/1999/xlink" xlink:href="zookeys-601-049-g012.jpg" position="float" orientation="portrait" xlink:type="simple" id="oo_94009.jpg"/></fig><fig id="F13" position="float" orientation="portrait"><label>Figure 13.</label><caption><p>
          <italic><tp:taxon-name><tp:taxon-name-part taxon-name-part-type="genus">Pireneitega</tp:taxon-name-part> <tp:taxon-name-part taxon-name-part-type="species">tianchiensis</tp:taxon-name-part></tp:taxon-name></italic>, specimens from Crater Lake. <bold>A</bold> Epigyne, ventral view <bold>B</bold> Vulva, dorsal view <bold>C</bold> Male habitus, dorsal view <bold>D</bold> Female habitus, dorsal view <bold>E</bold> Female habitus, ventral view. Scale bars: equal for <bold>D, E</bold>.</p></caption><graphic xmlns:xlink="http://www.w3.org/1999/xlink" xlink:href="zookeys-601-049-g013.jpg" position="float" orientation="portrait" xlink:type="simple" id="oo_94010.jpg"/></fig></tp:treatment-sec><ref-list><ref id="B9"><mixed-citation xmlns:xlink="http://www.w3.org/1999/xlink" xlink:type="simple">
          <person-group><name name-style="western"><surname>Wang</surname><given-names>JF</given-names></name><name name-style="western"><surname>Yin</surname><given-names>CM</given-names></name><name name-style="western"><surname>Peng</surname><given-names>XJ</given-names></name><name name-style="western"><surname>Xie</surname><given-names>LP</given-names></name></person-group> (<year>1990</year>) <article-title>New species of the spiders of the genus <italic><tp:taxon-name><tp:taxon-name-part taxon-name-part-type="genus">Coelotes</tp:taxon-name-part></tp:taxon-name></italic> from China (<tp:taxon-name><tp:taxon-name-part taxon-name-part-type="order">Araneae</tp:taxon-name-part></tp:taxon-name>: <tp:taxon-name><tp:taxon-name-part taxon-name-part-type="family">Agelenidae</tp:taxon-name-part></tp:taxon-name>).</article-title> In: <source>Spiders in China: One Hundred New and Newly Recorded Species of the Families <tp:taxon-name><tp:taxon-name-part taxon-name-part-type="family">Araneidae</tp:taxon-name-part></tp:taxon-name> and <tp:taxon-name><tp:taxon-name-part taxon-name-part-type="family">Agelenidae</tp:taxon-name-part></tp:taxon-name></source>. <publisher-name>Hunan Normal University Press</publisher-name>, <fpage>172</fpage>–<lpage>253</lpage>.</mixed-citation></ref></ref-list></tp:taxon-treatment>
