# Supplementary material for: Nine new species of the spider genus Pireneitega Kishida, 1955 (Agelenidae, Coelotinae) from Xinjiang, China
Source: Zookeys. 2016 Jun 29;(601):49–74. doi: 10.3897/zookeys.601.7893 (PMC4978079; doi:10.3897/zookeys.601.7893)
Supplement: XML Treatment for Pireneitega gongliuensis [file zookeys.601.7893-treatment4.xml]

<!DOCTYPE tp:taxon-treatment
  PUBLIC "-//TaxonX//DTD Taxonomic Treatment Publishing DTD v0 20100105//EN" "tax-treatment-NSO.dtd">
<tp:taxon-treatment xmlns:tp="http://www.plazi.org/taxpub"><tp:treatment-meta><kwd-group><label>Taxon classification</label><kwd><named-content content-type="kingdom">Animalia</named-content></kwd><kwd><named-content content-type="order">Araneae</named-content></kwd><kwd><named-content content-type="family">Agelenidae</named-content></kwd></kwd-group><mixed-citation publication-type="journal"><person-group><name><surname>Zhang</surname><given-names>Xiaoqing</given-names></name><name><surname>Zhao</surname><given-names>Zhe</given-names></name><name><surname>Zheng</surname><given-names>Guo</given-names></name><name><surname>Li</surname><given-names>Shuqiang</given-names></name></person-group><article-title>Nine new species of the spider genus <italic><tp:taxon-name><tp:taxon-name-part taxon-name-part-type="genus">Pireneitega</tp:taxon-name-part></tp:taxon-name></italic> Kishida, 1955 (<tp:taxon-name><tp:taxon-name-part taxon-name-part-type="family">Agelenidae</tp:taxon-name-part></tp:taxon-name>, <tp:taxon-name><tp:taxon-name-part taxon-name-part-type="subfamily">Coelotinae</tp:taxon-name-part></tp:taxon-name>) from Xinjiang, China</article-title><source>Zookeys</source><day>29</day><month>6</month><year>2016</year><volume>2016</volume><issue>601</issue><fpage>49</fpage><lpage>74</lpage><pub-id pub-id-type="doi">10.3897/zookeys.601.7893</pub-id></mixed-citation></tp:treatment-meta><tp:nomenclature><tp:taxon-name>
              <tp:taxon-name-part taxon-name-part-type="genus">Pireneitega</tp:taxon-name-part>
              <tp:taxon-name-part taxon-name-part-type="species">gongliuensis</tp:taxon-name-part>
              <object-id xmlns:xlink="http://www.w3.org/1999/xlink" content-type="zoobank" xlink:type="simple">http://zoobank.org/31392283-8A5E-4011-9EEA-D84A3CB4D54B</object-id>
            </tp:taxon-name><tp:taxon-authority>Zhao &amp; Li</tp:taxon-authority><tp:taxon-status xmlns:xlink="http://www.w3.org/1999/xlink" xlink:type="simple">sp. n.</tp:taxon-status><xref ref-type="fig" rid="F5">Figs 5</xref><xref ref-type="fig" rid="F6">, 6</xref><xref ref-type="fig" rid="F17">, 17</xref></tp:nomenclature><tp:treatment-sec sec-type="type material"><title>Type material.</title><p>
              <bold>Holotype</bold> ♂: China: Xinjiang, Ili Kazakh Autonomous Prefecture: Gongliu County, <named-content xmlns:xlink="http://www.w3.org/1999/xlink" content-type="dwc:verbatimCoordinates" xlink:type="simple"><named-content content-type="geo-json" specific-use="{&#34;type&#34;:&#34;Point&#34;,&#34;coordinates&#34;:[81.8625,43.373056]}" xlink:type="simple">N43°22'23", E81°51'45"</named-content></named-content>, 1515 m, 9.VIII.2013, J. Liu, K. Meng, Z. Yao, and Z. Zhao. <bold>Paratypes</bold>: 2♀2♂, same data as holotype.</p></tp:treatment-sec><tp:treatment-sec sec-type="etymology"><title>Etymology.</title><p>The specific name refers to the type locality; adjective.</p></tp:treatment-sec><tp:treatment-sec sec-type="diagnosis"><title>Diagnosis.</title><p>The male can be distinguished from all other <italic><tp:taxon-name><tp:taxon-name-part taxon-name-part-type="genus">Pireneitega</tp:taxon-name-part></tp:taxon-name></italic> species, except <italic><tp:taxon-name><tp:taxon-name-part taxon-name-part-type="genus">Pireneitega</tp:taxon-name-part> <tp:taxon-name-part taxon-name-part-type="species">involuta</tp:taxon-name-part></tp:taxon-name></italic> and <italic><tp:taxon-name><tp:taxon-name-part taxon-name-part-type="genus">Pireneitega</tp:taxon-name-part> <tp:taxon-name-part taxon-name-part-type="species">xinping</tp:taxon-name-part></tp:taxon-name></italic>, by having a broad conductor and thick patellar apophysis, and can be distinguished from these two species by the tapering tip of conductor (the rounded tip of conductor in <italic><tp:taxon-name><tp:taxon-name-part taxon-name-part-type="genus">Pireneitega</tp:taxon-name-part> <tp:taxon-name-part taxon-name-part-type="species">involuta</tp:taxon-name-part></tp:taxon-name></italic> and <italic><tp:taxon-name><tp:taxon-name-part taxon-name-part-type="genus">Pireneitega</tp:taxon-name-part> <tp:taxon-name-part taxon-name-part-type="species">xinping</tp:taxon-name-part></tp:taxon-name></italic>) (cf. Fig. <xref ref-type="fig" rid="F5">5</xref>; <xref ref-type="bibr" rid="B9">Wang et al. 1990</xref>: figs 13–15; <xref ref-type="bibr" rid="B13">Zhang et al. 2002</xref>: figs 9–10). The female can be distinguished from all other <italic><tp:taxon-name><tp:taxon-name-part taxon-name-part-type="genus">Pireneitega</tp:taxon-name-part></tp:taxon-name></italic> species, except for <italic><tp:taxon-name><tp:taxon-name-part taxon-name-part-type="genus">Pireneitega</tp:taxon-name-part> <tp:taxon-name-part taxon-name-part-type="species">xinping</tp:taxon-name-part></tp:taxon-name></italic>, by having large copulatory ducts, and can be distinguished from this species by the short and thick epigynal teeth, about 0.5 times as long as epigynal atrium (the long and narrow epigynal teeth in <italic><tp:taxon-name><tp:taxon-name-part taxon-name-part-type="genus">Pireneitega</tp:taxon-name-part> <tp:taxon-name-part taxon-name-part-type="species">xinping</tp:taxon-name-part></tp:taxon-name></italic>, subequal to the length of epigynal atrium) (cf. Fig. <xref ref-type="fig" rid="F6">6A–B</xref>; <xref ref-type="bibr" rid="B13">Zhang et al. 2002</xref>: figs 7–8).</p><fig id="F5" position="float" orientation="portrait"><label>Figure 5.</label><caption><p>Left palp of <italic><tp:taxon-name><tp:taxon-name-part taxon-name-part-type="genus">Pireneitega</tp:taxon-name-part> <tp:taxon-name-part taxon-name-part-type="species">gongliuensis</tp:taxon-name-part></tp:taxon-name></italic> sp. n., male holotype. <bold>A</bold> Prolateral view <bold>B</bold> Ventral view <bold>C</bold> Retrolateral view. Scale bar: equal for <bold>A, B, C</bold>.</p></caption><graphic xmlns:xlink="http://www.w3.org/1999/xlink" xlink:href="zookeys-601-049-g005.jpg" position="float" orientation="portrait" xlink:type="simple" id="oo_94002.jpg"/></fig><fig id="F6" position="float" orientation="portrait"><label>Figure 6.</label><caption><p>
          <italic><tp:taxon-name><tp:taxon-name-part taxon-name-part-type="genus">Pireneitega</tp:taxon-name-part> <tp:taxon-name-part taxon-name-part-type="species">gongliuensis</tp:taxon-name-part></tp:taxon-name></italic> sp. n., female paratype and male holotype. <bold>A</bold> Epigyne, ventral view <bold>B</bold> Vulva, dorsal view <bold>C</bold> Male habitus, dorsal view <bold>D</bold> Female habitus, dorsal view <bold>E</bold> Female habitus, ventral view. Scale bars: equal for <bold>D, E</bold>.</p></caption><graphic xmlns:xlink="http://www.w3.org/1999/xlink" xlink:href="zookeys-601-049-g006.jpg" position="float" orientation="portrait" xlink:type="simple" id="oo_94003.jpg"/></fig></tp:treatment-sec><tp:treatment-sec sec-type="description"><title>Description.</title><p>
              <bold>Male (holotype)</bold>: Total length 13.27. Carapace 6.09 long, 4.49 wide. Abdomen 7.18 long, 3.21 wide. Eye sizes and interdistances: <abbrev xmlns:xlink="http://www.w3.org/1999/xlink" xlink:title="anterior median eye" xlink:type="simple">AME</abbrev> 0.20, <abbrev xmlns:xlink="http://www.w3.org/1999/xlink" xlink:title="anterior lateral eye" xlink:type="simple">ALE</abbrev> 0.20, <abbrev xmlns:xlink="http://www.w3.org/1999/xlink" xlink:title="posterior median eye" xlink:type="simple">PME</abbrev> 0.23, <abbrev xmlns:xlink="http://www.w3.org/1999/xlink" xlink:title="posterior lateral eye" xlink:type="simple">PLE</abbrev> 0.22; <abbrev xmlns:xlink="http://www.w3.org/1999/xlink" xlink:title="distance between AME and AME" xlink:type="simple">AME-AME</abbrev> 0.08, <abbrev xmlns:xlink="http://www.w3.org/1999/xlink" xlink:title="distance between AME and ALE" xlink:type="simple">AME-ALE</abbrev> 0.08, <abbrev xmlns:xlink="http://www.w3.org/1999/xlink" xlink:title="distance between PME and PME" xlink:type="simple">PME-PME</abbrev> 0.13, <abbrev xmlns:xlink="http://www.w3.org/1999/xlink" xlink:title="distance between PME and PLE" xlink:type="simple">PME-PLE</abbrev> 0.25. Leg measurements: I: 19.87 (5.14, 6.73, 5.00, 3.00); II: 18.50 (5.00, 6.00, 4.75, 2.75); III: 16.70 (4.60, 5.10, 4.50, 2.50); IV: 21.59 (5.45, 6.73, 6.41, 3.00). Carapace yellow. Abdomen gray, with nearly chevrons-shaped stripes. Palp: patellar apophysis long, more than half of the tibia; tibia short, about 1/4 of tarsus; <abbrev xmlns:xlink="http://www.w3.org/1999/xlink" xlink:title="retroventral tibial apophysis" xlink:type="simple">RTA</abbrev> subequal to the tibial length; cymbial furrow long, more than half of cymbium; conductor broad and long, with two loops; embolus with broad base, beginning at 5:30 o’clock position (Fig. <xref ref-type="fig" rid="F5">5A–C</xref>).</p><p>
              <bold>Female</bold> (one of paratypes): Total length 12.18. Carapace 5.13 long, 3.80 wide. Abdomen 7.05 long, 3.50 wide. Eye sizes and interdistances: <abbrev xmlns:xlink="http://www.w3.org/1999/xlink" xlink:title="anterior median eye" xlink:type="simple">AME</abbrev> 0.20, <abbrev xmlns:xlink="http://www.w3.org/1999/xlink" xlink:title="anterior lateral eye" xlink:type="simple">ALE</abbrev> 0.25, <abbrev xmlns:xlink="http://www.w3.org/1999/xlink" xlink:title="posterior median eye" xlink:type="simple">PME</abbrev> 0.21, <abbrev xmlns:xlink="http://www.w3.org/1999/xlink" xlink:title="posterior lateral eye" xlink:type="simple">PLE</abbrev> 0.22; <abbrev xmlns:xlink="http://www.w3.org/1999/xlink" xlink:title="distance between AME and AME" xlink:type="simple">AME-AME</abbrev> 0.10, <abbrev xmlns:xlink="http://www.w3.org/1999/xlink" xlink:title="anterior median eye" xlink:type="simple">AME</abbrev>-ALE0.07, <abbrev xmlns:xlink="http://www.w3.org/1999/xlink" xlink:title="distance between PME and PME" xlink:type="simple">PME-PME</abbrev> 0.15, <abbrev xmlns:xlink="http://www.w3.org/1999/xlink" xlink:title="distance between PME and PLE" xlink:type="simple">PME-PLE</abbrev> 0.20. Leg measurements: I: 15.28 (4.50, 5.26, 3.40, 2.12); II: 14.91 (4.40, 5.13, 3.33, 2.05); III: 12.99 (3.72, 4.17, 3.30, 1.80); IV: 17.96 (4.75, 5.96, 5.00, 2.25). Carapace yellowish. Abdomen gray, with green spots. Epigyne: epigynal teeth about 0.5 times as long as atrium, light-colored; septum about 0.5 times as long as wide; atrium large, the length subequal to the width, with weakly sclerotized posterior margin, about 1.3 times as long as septum, about 0.6 times as long as septum; receptacles about 1.5 times as long as wide, almost covered by copulatory ducts; copulatory opening distinct; hoods distinct (Fig. <xref ref-type="fig" rid="F6">6A–B</xref>).</p></tp:treatment-sec><tp:treatment-sec sec-type="distribution"><title>Distribution.</title><p>Known only from the type locality (Fig. <xref ref-type="fig" rid="F17">17</xref>).</p><!--PageBreak--><!--PageBreak--></tp:treatment-sec><tp:treatment-sec><!--Section generated to contain objects referenced in tp:taxon-treatment.--><fig id="F17" position="float" orientation="portrait"><label>Figure 17.</label><caption><p>Localities of new <italic><tp:taxon-name><tp:taxon-name-part taxon-name-part-type="genus">Pireneitega</tp:taxon-name-part></tp:taxon-name></italic> species from Xinjiang, China. <bold>1</bold> <italic><tp:taxon-name><tp:taxon-name-part taxon-name-part-type="genus">Pireneitega</tp:taxon-name-part> <tp:taxon-name-part taxon-name-part-type="species">burqinensis</tp:taxon-name-part></tp:taxon-name></italic> sp. n. <bold>2</bold> <italic><tp:taxon-name><tp:taxon-name-part taxon-name-part-type="genus">Pireneitega</tp:taxon-name-part> <tp:taxon-name-part taxon-name-part-type="species">fuyunensis</tp:taxon-name-part></tp:taxon-name></italic> sp. n. <bold>3</bold> <italic><tp:taxon-name><tp:taxon-name-part taxon-name-part-type="genus">Pireneitega</tp:taxon-name-part> <tp:taxon-name-part taxon-name-part-type="species">gongliuensis</tp:taxon-name-part></tp:taxon-name></italic> sp. n. <bold>4</bold> <italic><tp:taxon-name><tp:taxon-name-part taxon-name-part-type="genus">Pireneitega</tp:taxon-name-part> <tp:taxon-name-part taxon-name-part-type="species">huochengensis</tp:taxon-name-part></tp:taxon-name></italic> sp. n. <bold>5</bold> <italic><tp:taxon-name><tp:taxon-name-part taxon-name-part-type="genus">Pireneitega</tp:taxon-name-part> <tp:taxon-name-part taxon-name-part-type="species">lini</tp:taxon-name-part></tp:taxon-name></italic> sp. n. <bold>6</bold> <italic><tp:taxon-name><tp:taxon-name-part taxon-name-part-type="genus">Pireneitega</tp:taxon-name-part> <tp:taxon-name-part taxon-name-part-type="species">liui</tp:taxon-name-part></tp:taxon-name></italic> sp. n. <bold>7</bold> <italic><tp:taxon-name><tp:taxon-name-part taxon-name-part-type="genus">Pireneitega</tp:taxon-name-part> <tp:taxon-name-part taxon-name-part-type="species">wensuensis</tp:taxon-name-part></tp:taxon-name></italic> sp. n. <bold>8</bold> <italic><tp:taxon-name><tp:taxon-name-part taxon-name-part-type="genus">Pireneitega</tp:taxon-name-part> <tp:taxon-name-part taxon-name-part-type="species">wui</tp:taxon-name-part></tp:taxon-name></italic> sp. n. <bold>9</bold> <italic><tp:taxon-name><tp:taxon-name-part taxon-name-part-type="genus">Pireneitega</tp:taxon-name-part> <tp:taxon-name-part taxon-name-part-type="species">yaoi</tp:taxon-name-part></tp:taxon-name></italic> sp. n.</p></caption><graphic xmlns:xlink="http://www.w3.org/1999/xlink" xlink:href="zookeys-601-049-g017.jpg" position="float" orientation="portrait" xlink:type="simple" id="oo_94014.jpg"/></fig></tp:treatment-sec><ref-list><ref id="B9"><mixed-citation xmlns:xlink="http://www.w3.org/1999/xlink" xlink:type="simple">
          <person-group><name name-style="western"><surname>Wang</surname><given-names>JF</given-names></name><name name-style="western"><surname>Yin</surname><given-names>CM</given-names></name><name name-style="western"><surname>Peng</surname><given-names>XJ</given-names></name><name name-style="western"><surname>Xie</surname><given-names>LP</given-names></name></person-group> (<year>1990</year>) <article-title>New species of the spiders of the genus <italic><tp:taxon-name><tp:taxon-name-part taxon-name-part-type="genus">Coelotes</tp:taxon-name-part></tp:taxon-name></italic> from China (<tp:taxon-name><tp:taxon-name-part taxon-name-part-type="order">Araneae</tp:taxon-name-part></tp:taxon-name>: <tp:taxon-name><tp:taxon-name-part taxon-name-part-type="family">Agelenidae</tp:taxon-name-part></tp:taxon-name>).</article-title> In: <source>Spiders in China: One Hundred New and Newly Recorded Species of the Families <tp:taxon-name><tp:taxon-name-part taxon-name-part-type="family">Araneidae</tp:taxon-name-part></tp:taxon-name> and <tp:taxon-name><tp:taxon-name-part taxon-name-part-type="family">Agelenidae</tp:taxon-name-part></tp:taxon-name></source>. <publisher-name>Hunan Normal University Press</publisher-name>, <fpage>172</fpage>–<lpage>253</lpage>.</mixed-citation></ref><ref id="B13"><mixed-citation xmlns:xlink="http://www.w3.org/1999/xlink" xlink:type="simple">
          <person-group><name name-style="western"><surname>Zhang</surname><given-names>ZS</given-names></name><name name-style="western"><surname>Zhu</surname><given-names>MS</given-names></name><name name-style="western"><surname>Song</surname><given-names>DX</given-names></name></person-group> (<year>2002</year>) <article-title>Three new species of the subfamily <tp:taxon-name><tp:taxon-name-part taxon-name-part-type="subfamily">Coelotinae</tp:taxon-name-part></tp:taxon-name> from Mt. Shennongjia of Hubei Province, China (<tp:taxon-name><tp:taxon-name-part taxon-name-part-type="order">Araneae</tp:taxon-name-part></tp:taxon-name>: <tp:taxon-name><tp:taxon-name-part taxon-name-part-type="family">Amaurobiidae</tp:taxon-name-part></tp:taxon-name>).</article-title> <source>Journal of the Baoding Teachers College</source> <volume>15</volume>: <fpage>52</fpage>–<lpage>55</lpage>.</mixed-citation></ref></ref-list></tp:taxon-treatment>
