# Supplementary material for: Nine new species of the spider genus Pireneitega Kishida, 1955 (Agelenidae, Coelotinae) from Xinjiang, China
Source: Zookeys. 2016 Jun 29;(601):49–74. doi: 10.3897/zookeys.601.7893 (PMC4978079; doi:10.3897/zookeys.601.7893)
Supplement: XML Treatment for Pireneitega wui [file zookeys.601.7893-treatment9.xml]

<!DOCTYPE tp:taxon-treatment
  PUBLIC "-//TaxonX//DTD Taxonomic Treatment Publishing DTD v0 20100105//EN" "tax-treatment-NSO.dtd">
<tp:taxon-treatment xmlns:tp="http://www.plazi.org/taxpub"><tp:treatment-meta><kwd-group><label>Taxon classification</label><kwd><named-content content-type="kingdom">Animalia</named-content></kwd><kwd><named-content content-type="order">Araneae</named-content></kwd><kwd><named-content content-type="family">Agelenidae</named-content></kwd></kwd-group><mixed-citation publication-type="journal"><person-group><name><surname>Zhang</surname><given-names>Xiaoqing</given-names></name><name><surname>Zhao</surname><given-names>Zhe</given-names></name><name><surname>Zheng</surname><given-names>Guo</given-names></name><name><surname>Li</surname><given-names>Shuqiang</given-names></name></person-group><article-title>Nine new species of the spider genus <italic><tp:taxon-name><tp:taxon-name-part taxon-name-part-type="genus">Pireneitega</tp:taxon-name-part></tp:taxon-name></italic> Kishida, 1955 (<tp:taxon-name><tp:taxon-name-part taxon-name-part-type="family">Agelenidae</tp:taxon-name-part></tp:taxon-name>, <tp:taxon-name><tp:taxon-name-part taxon-name-part-type="subfamily">Coelotinae</tp:taxon-name-part></tp:taxon-name>) from Xinjiang, China</article-title><source>Zookeys</source><day>29</day><month>6</month><year>2016</year><volume>2016</volume><issue>601</issue><fpage>49</fpage><lpage>74</lpage><pub-id pub-id-type="doi">10.3897/zookeys.601.7893</pub-id></mixed-citation></tp:treatment-meta><tp:nomenclature><tp:taxon-name>
              <tp:taxon-name-part taxon-name-part-type="genus">Pireneitega</tp:taxon-name-part>
              <tp:taxon-name-part taxon-name-part-type="species">wui</tp:taxon-name-part>
              <object-id xmlns:xlink="http://www.w3.org/1999/xlink" content-type="zoobank" xlink:type="simple">http://zoobank.org/D015D5F3-5D22-4545-8C81-FFFA6FE956FC</object-id>
            </tp:taxon-name><tp:taxon-authority>Zhao &amp; Li</tp:taxon-authority><tp:taxon-status xmlns:xlink="http://www.w3.org/1999/xlink" xlink:type="simple">sp. n.</tp:taxon-status><xref ref-type="fig" rid="F15">Figs 15</xref><xref ref-type="fig" rid="F17">, 17</xref><!--PageBreak--><!--PageBreak--></tp:nomenclature><tp:treatment-sec sec-type="type material"><title>Type material.</title><p>
              <bold>Holotype</bold> ♂: China: Xinjiang, Kizilsu Kyrgyz Autonomous Prefecture, Akqi County, <named-content xmlns:xlink="http://www.w3.org/1999/xlink" content-type="dwc:verbatimCoordinates" xlink:type="simple"><named-content content-type="geo-json" specific-use="{&#34;type&#34;:&#34;Point&#34;,&#34;coordinates&#34;:[78.263333,40.792222]}" xlink:type="simple">N40°47'32", E78°15'48"</named-content></named-content>, 3020 m, 25.VII.2014, J. Wu.</p></tp:treatment-sec><tp:treatment-sec sec-type="etymology"><title>Etymology.</title><p>The specific name is a patronym in honor of the collector Jianglang Wu; noun (name) in genitive case.</p></tp:treatment-sec><tp:treatment-sec sec-type="diagnosis"><title>Diagnosis.</title><p>The male can be distinguished from all other <italic><tp:taxon-name><tp:taxon-name-part taxon-name-part-type="genus">Pireneitega</tp:taxon-name-part></tp:taxon-name></italic> species, except <italic><tp:taxon-name><tp:taxon-name-part taxon-name-part-type="genus">Pireneitega</tp:taxon-name-part> <tp:taxon-name-part taxon-name-part-type="species">armeniaca</tp:taxon-name-part></tp:taxon-name></italic> by having bended and narrow conductor, and can be distinguished from this species by the blunt tip of median apophysis (the tapering tip of median apophysis in <italic><tp:taxon-name><tp:taxon-name-part taxon-name-part-type="genus">Pireneitega</tp:taxon-name-part> <tp:taxon-name-part taxon-name-part-type="species">armeniaca</tp:taxon-name-part></tp:taxon-name></italic>) (cf. Fig. <xref ref-type="fig" rid="F15">15</xref>; <xref ref-type="bibr" rid="B1">Brignoli 1978</xref>: figs 117–121).</p><fig id="F15" position="float" orientation="portrait"><label>Figure 15.</label><caption><p>Left palp of <italic><tp:taxon-name><tp:taxon-name-part taxon-name-part-type="genus">Pireneitega</tp:taxon-name-part> <tp:taxon-name-part taxon-name-part-type="species">wui</tp:taxon-name-part></tp:taxon-name></italic> sp. n., male holotype. <bold>A</bold> Prolateral view <bold>B</bold> Ventral view <bold>C</bold> Retrolateral view. Scale bar: equal for <bold>A, B, C</bold>.</p></caption><graphic xmlns:xlink="http://www.w3.org/1999/xlink" xlink:href="zookeys-601-049-g015.jpg" position="float" orientation="portrait" xlink:type="simple" id="oo_94012.jpg"/></fig></tp:treatment-sec><tp:treatment-sec sec-type="description"><title>Description.</title><p>
              <bold>Male (holotype)</bold>: Total length 8.98. Carapace 3.85 long, 2.75 wide. Abdomen 5.13 long, 3.00 wide. Eye sizes and interdistances: <abbrev xmlns:xlink="http://www.w3.org/1999/xlink" xlink:title="anterior median eye" xlink:type="simple">AME</abbrev> 0.18, <!--PageBreak--><abbrev xmlns:xlink="http://www.w3.org/1999/xlink" xlink:title="anterior lateral eye" xlink:type="simple">ALE</abbrev> 0.23, <abbrev xmlns:xlink="http://www.w3.org/1999/xlink" xlink:title="posterior median eye" xlink:type="simple">PME</abbrev> 0.20, <abbrev xmlns:xlink="http://www.w3.org/1999/xlink" xlink:title="posterior lateral eye" xlink:type="simple">PLE</abbrev> 0.20; <abbrev xmlns:xlink="http://www.w3.org/1999/xlink" xlink:title="distance between AME and AME" xlink:type="simple">AME-AME</abbrev> 0.05, <abbrev xmlns:xlink="http://www.w3.org/1999/xlink" xlink:title="distance between AME and ALE" xlink:type="simple">AME-ALE</abbrev> 0.05, <abbrev xmlns:xlink="http://www.w3.org/1999/xlink" xlink:title="distance between PME and PME" xlink:type="simple">PME-PME</abbrev> 0.10, <abbrev xmlns:xlink="http://www.w3.org/1999/xlink" xlink:title="distance between PME and PLE" xlink:type="simple">PME-PLE</abbrev> 0.10. Leg measurements: I: 14.75 (4.25, 5.25, 3.25, 2.00); II: 13.00 (3.50, 4.50, 3.00, 2.00); III: 12.25 (3.50, 4.00, 3.25, 1.50); IV: 17.50 (5.00, 5.25, 5.00, 2.25). Carapace yellow. Abdomen beige, with gray spots. Palp: patellar apophysis thick; palpal tibia short, about 1/3 of cymbial length; <abbrev xmlns:xlink="http://www.w3.org/1999/xlink" xlink:title="retroventral tibial apophysis" xlink:type="simple">RTA</abbrev> short, about 1/3 of tibial length; cymbial furrow short, about 1/3 length of cymbium; conductor narrow, with the tapering tip; median apophysis broad and nearly triangular; embolus with broad and nearly trapezoidal base, beginning at 7:00 o’clock position (Fig. <xref ref-type="fig" rid="F15">15A–C</xref>).</p></tp:treatment-sec><tp:treatment-sec sec-type="distribution"><title>Distribution.</title><p>Known only from the type locality (Fig. <xref ref-type="fig" rid="F17">17</xref>).</p></tp:treatment-sec><tp:treatment-sec><!--Section generated to contain objects referenced in tp:taxon-treatment.--><fig id="F17" position="float" orientation="portrait"><label>Figure 17.</label><caption><p>Localities of new <italic><tp:taxon-name><tp:taxon-name-part taxon-name-part-type="genus">Pireneitega</tp:taxon-name-part></tp:taxon-name></italic> species from Xinjiang, China. <bold>1</bold> <italic><tp:taxon-name><tp:taxon-name-part taxon-name-part-type="genus">Pireneitega</tp:taxon-name-part> <tp:taxon-name-part taxon-name-part-type="species">burqinensis</tp:taxon-name-part></tp:taxon-name></italic> sp. n. <bold>2</bold> <italic><tp:taxon-name><tp:taxon-name-part taxon-name-part-type="genus">Pireneitega</tp:taxon-name-part> <tp:taxon-name-part taxon-name-part-type="species">fuyunensis</tp:taxon-name-part></tp:taxon-name></italic> sp. n. <bold>3</bold> <italic><tp:taxon-name><tp:taxon-name-part taxon-name-part-type="genus">Pireneitega</tp:taxon-name-part> <tp:taxon-name-part taxon-name-part-type="species">gongliuensis</tp:taxon-name-part></tp:taxon-name></italic> sp. n. <bold>4</bold> <italic><tp:taxon-name><tp:taxon-name-part taxon-name-part-type="genus">Pireneitega</tp:taxon-name-part> <tp:taxon-name-part taxon-name-part-type="species">huochengensis</tp:taxon-name-part></tp:taxon-name></italic> sp. n. <bold>5</bold> <italic><tp:taxon-name><tp:taxon-name-part taxon-name-part-type="genus">Pireneitega</tp:taxon-name-part> <tp:taxon-name-part taxon-name-part-type="species">lini</tp:taxon-name-part></tp:taxon-name></italic> sp. n. <bold>6</bold> <italic><tp:taxon-name><tp:taxon-name-part taxon-name-part-type="genus">Pireneitega</tp:taxon-name-part> <tp:taxon-name-part taxon-name-part-type="species">liui</tp:taxon-name-part></tp:taxon-name></italic> sp. n. <bold>7</bold> <italic><tp:taxon-name><tp:taxon-name-part taxon-name-part-type="genus">Pireneitega</tp:taxon-name-part> <tp:taxon-name-part taxon-name-part-type="species">wensuensis</tp:taxon-name-part></tp:taxon-name></italic> sp. n. <bold>8</bold> <italic><tp:taxon-name><tp:taxon-name-part taxon-name-part-type="genus">Pireneitega</tp:taxon-name-part> <tp:taxon-name-part taxon-name-part-type="species">wui</tp:taxon-name-part></tp:taxon-name></italic> sp. n. <bold>9</bold> <italic><tp:taxon-name><tp:taxon-name-part taxon-name-part-type="genus">Pireneitega</tp:taxon-name-part> <tp:taxon-name-part taxon-name-part-type="species">yaoi</tp:taxon-name-part></tp:taxon-name></italic> sp. n.</p></caption><graphic xmlns:xlink="http://www.w3.org/1999/xlink" xlink:href="zookeys-601-049-g017.jpg" position="float" orientation="portrait" xlink:type="simple" id="oo_94014.jpg"/></fig></tp:treatment-sec><ref-list><ref id="B1"><mixed-citation xmlns:xlink="http://www.w3.org/1999/xlink" xlink:type="simple">
          <person-group><name name-style="western"><surname>Brignoli</surname><given-names>PM</given-names></name></person-group> (<year>1978</year>) <article-title>Ragni di Turchia V. Specie nuove o interessanti, cavernicole ed epigee, di varie famiglie (<tp:taxon-name><tp:taxon-name-part taxon-name-part-type="order">Araneae</tp:taxon-name-part></tp:taxon-name>).</article-title> <source>Revue Suisse de Zoologie</source> <volume>85</volume>: <fpage>461</fpage>–<lpage>541</lpage>. doi: <ext-link xlink:type="simple" ext-link-type="doi" xlink:href="10.5962/bhl.part.82243">10.5962/bhl.part.82243</ext-link></mixed-citation></ref></ref-list></tp:taxon-treatment>
